# Supplementary material for: Orbitally paced phosphogenesis in Mediterranean shallow marine carbonates during the middle Miocene Monterey event
Source: Geochem Geophys Geosyst. 2016 Apr 29;17(4):1492–510. doi: 10.1002/2016GC006299 (PMC4984836; doi:10.1002/2016GC006299)
Supplement: Supplementary file 2 — Table S1 [file GGGE-17-1492-s002.xlsx]

## Sheet: S1_LA-ICP-MS_Results
GLITTER4.0: Laser Ablation Analysis Results
C:\Glitter_data2014\140509_1.B
Fri Jun 06 09:20:02 2014
All values are reported in ppm
GLITTER!: Trace Element Concentrations MDL filtered.
Element	01_610A	02_610B	03_612A	04_612B	05_SL1A	06_M4A	07_M4B	08AP1	09AP2	10AP3	11AP4	12AP5	13AP6	14AP7	15AP8	16AP9	17AP10	18AP11	19AP12	20AP13	21AP14	22AP15	23AP16	24AP17	25AP18	26_610C	27_612C	28_612D	29_M4C	30_M4D	31AP19	32AP20	33AP21	34AP22	35AP23	36AP24	37AP25	38AP26	39AP27	40AP28	41AP29	42AP30	43AP31	44AP32	45AP33	46AP34	47AP35	48AP36	49AP37
Al27	10600.1	10201.8	10866.4	10670.7	12620.2	1708.89	1810.6	12.06	367.19	4394.64	3406.64	7920.66	1519.75	68.05	1754.73	3910.38	252.12	39972.8	118.14	75.8	219.92	363.41	436.36	148546	6505.74	10007	10764	10631.5	2001.95	1474.75	165.44	0.345	31.2	528.83	213.6	246.65	2060.62	2135.37	3288.41	250.35	194.04	85.27	71.2	76.99	215.92	247.88	286.08	4800.14	84.49
Si29	362772	357465	347530	331364	383021	822.5	670.25	199.49	1517.11	45803.2	13054.2	50534.7	8433.09	484.31	7303.96	93333.5	1420.9	258010	509.9	457.26	600.04	1002.6	1178.2	1.03117e+06	28363.2	359379	335648	327630	674.65	610.78	950.08	482.72	571.21	2347.82	1177.59	863.49	7350.69	10874.8	22053	1236.17	1378.54	789.45	722.78	726.68	1054.57	1010.08	1528.2	50802.1	564.11
P31	411.61	432.46	49.24	45.59	75.66	188104	192653	243300	58.79	165342	151195	158548	205597	162300	177141	1431.58	121139	149991	185305	109762	137828	96131.6	145110	113332	112122	412.77	45.28	44.02	197460	187999	163.2	90.11	87.46	273.29	230414	114803	154.06	166224	157101	175563	277010	106.21	72.86	76.36	10490	246680	232104	199524	301165
Ca43	81475.9	81475.9	85047.3	85047.3	74040.9	338268	338268	393086	400233	393086	393086	393086	393086	393086	393086	393086	393086	393086	393086	393086	393086	393086	393086	393086	393086	81475.9	85047.3	85047.3	338268	338268	400233	400233	400233	400233	393086	393086	400233	393086	393086	393086	393086	400233	400233	400233	393086	393086	393086	393086	393086
La139	451.38	435.73	36.47	35	32.92	811.18	843.38	28.75	1.348	276.16	118.55	596.25	30.46	1346.1	253.02	16.77	237.34	320.25	602.47	59.71	1050.51	1075.72	247.68	680.75	375.09	442.94	36.77	36.98	858.14	759.08	7.96	3.73	4.88	7.2	46.16	199.05	7.77	408.08	253.42	1496.65	1290.27	8.2	6.47	7.18	75.2	923.46	179.06	247.93	86.57
Ce140	459.81	482.53	38.64	37.39	51.81	2646.12	2779.25	11.85	0.817	166.07	74.21	373.55	18.45	667.97	127.17	11.57	177.3	201.53	344.09	30.95	445.97	475.38	105.3	352.55	248.24	484.82	38.91	40.53	2630.9	2353.26	3.74	1.41	1.88	3.37	23.13	85.53	4.42	190.35	156.84	932.88	873.62	3.72	3.4	3.48	48.36	856.38	133.88	159.03	44.29
Pr141	440.15	468.92	38.06	37.21	1.958	247.5	272.12	4.79	0.27	53.99	18.38	127.55	4.93	370.9	40.57	4.04	64.68	65.13	118.52	13.8	215.05	240.87	43.82	146.75	71.77	461.97	38.83	38.62	257.95	235.69	1.807	0.568	0.975	1.354	12.7	29.73	1.678	70.35	61.46	360.02	305.06	1.438	1.371	1.305	21.49	259.05	46.06	48.39	18.86
Nd146	433.71	423.45	36.57	34.21	3.39	1577.31	1712.49	21.27	1.181	218.4	81.7	565.39	21.29	1705.82	180.79	19.27	284.47	301.02	493.79	65.53	991.85	1160.91	195.49	677.49	335.26	430.81	36.26	35.77	1665.06	1549.72	8.25	2.53	4.12	5.83	57.04	138.38	7.43	312.6	286.49	1693.55	1287.37	6.28	5.97	5.59	87.25	1073.37	159.61	207.87	77.51
Sm147	467.6	457.08	38.02	36.74	1.89	328.11	345.17	4.52	0.266	47.04	18.64	120.44	3.88	438	36.96	4.15	67.86	67.17	108.02	16.18	233.74	286.27	47.79	144.45	71.37	449.88	38.87	38.48	328.62	317.98	1.76	0.518	0.81	1.247	14.46	30.65	1.58	64.14	66.88	418.79	297.81	1.273	1.217	1.221	18.79	254.06	33.6	43.13	18.17
Yb172	460.8	463.09	39.15	38.07	2.08	49.21	52.56	5.5	0.159	27.06	15.22	84.01	3.7	162.58	41.97	1.85	31.64	34.05	99.99	7.97	172.97	167.73	38.17	71.72	58.11	438.63	41.36	40.8	51.24	47.66	1.57	0.638	0.58	0.841	6.39	38.03	1.13	60.27	44.01	220.43	158.25	0.942	1	0.827	7.29	137.16	19.58	34.37	8.23
Th232	481.67	483.87	38.18	36.38	2.59	89.21	93.6	0.0143	0.175	1.73	1.73	14.79	0.24	31.9	2.47	2.18	3.4	1.96	6.49	0.568	6.94	19.94	0.307	0.55	2.14	467.7	40.03	39.38	92.28	83.17	0.107	0.0193	0.276	0.698	5.33	5.14	1.05	8.97	8.85	39.91	14.92	0.427	0.713	0.349	3.23	32.44	4.11	6.9	0.746
U238	464.16	501.75	37.48	36.42	32.79	15.59	16.82	0.628	0.544	36.49	51.34	69.75	57.46	23.56	40.28	0.953	37.04	86.73	131.62	29.54	34.69	30.51	35.1	33.5	66.56	532.9	38.62	39.03	16.08	14.64	0.501	0.285	0.168	0.411	14.8	40.2	0.39	60.04	43.51	58.36	96.11	0.236	0.384	0.178	13.53	51.57	57.37	54.95	14.16
GLITTER!: 1 sigma error.
Element	01_610A	02_610B	03_612A	04_612B	05_SL1A	06_M4A	07_M4B	08AP1	09AP2	10AP3	11AP4	12AP5	13AP6	14AP7	15AP8	16AP9	17AP10	18AP11	19AP12	20AP13	21AP14	22AP15	23AP16	24AP17	25AP18	26_610C	27_612C	28_612D	29_M4C	30_M4D	31AP19	32AP20	33AP21	34AP22	35AP23	36AP24	37AP25	38AP26	39AP27	40AP28	41AP29	42AP30	43AP31	44AP32	45AP33	46AP34	47AP35	48AP36	49AP37
Al27	378.89	364.87	388.73	382.01	452.35	61.25	64.97	0.44	13.22	158.56	123.08	286.54	55.09	2.48	63.89	142.85	9.24	1467.71	4.36	2.8	8.15	13.52	16.26	5561.04	244.17	377.3	407.43	404.02	76.34	56.48	6.37	0.03	1.22	20.63	8.37	9.72	81.55	84.94	131.51	10.07	7.87	3.47	2.91	3.17	8.95	10.32	12.03	202.02	3.59
Si29	20134.2	19887	19384.8	18541.8	21512.1	48.15	40.06	18.45	87.75	2636.46	756.8	2943.4	494.93	31.85	435.09	5600.5	87.21	15743.1	33.91	30.67	39.86	65.65	76.11	66674.2	1853	23738.4	22417.9	22130.8	48.34	44.38	67.67	36.35	42.69	170.94	87.66	65.63	554.3	830.39	1705.94	97.87	111.29	64.66	60.36	61.46	95.04	87.43	138.26	4430.63	57.69
P31	96.63	101.72	11.65	10.82	17.96	44608.6	45794.9	57975.6	14.08	39603.9	36313.9	38186.8	49662.6	39321.6	43049.7	349.1	29629.9	36810.8	45633.4	27125.5	34184.5	23931.4	36260.6	28430.2	28237.2	104.4	11.56	11.29	50560.3	48347.3	42.18	23.41	22.82	71.59	60623.1	30350.2	40.95	44375.6	42149.9	47341.7	75081.1	28.96	19.99	21.06	2903.88	68656.3	64955.9	56146.9	85223.8
Ca43	2584.71	2585.42	2696.37	2696.34	2349.22	10702.9	10702.7	12438.2	12663.9	12466.5	12456.3	12441.9	12440.2	12439.9	12439.1	12463.7	12442	12464.7	12440.8	12436.7	12440.1	12450.2	12435.1	12476.6	12437.5	2583.97	2697.37	2697.19	10704.6	10704.6	12662.4	12662.6	12662.3	12662.9	12436.6	12442.5	12665.1	12438.6	12444.4	12440.6	12453.9	12662.2	12662.2	12662.8	12454.9	12447.6	12491.8	12450.5	12445.1
La139	20.74	20.01	1.68	1.61	1.52	37.42	39.04	1.34	0.065	12.99	5.61	28.37	1.46	65.03	12.33	0.84	11.78	16.06	30.5	3.06	54.33	56.27	13.1	36.46	20.31	24.29	2.04	2.08	48.79	43.7	0.47	0.22	0.29	0.44	2.83	12.36	0.49	25.99	16.35	97.74	85.33	0.55	0.44	0.49	5.23	64.93	12.76	17.86	6.31
Ce140	24.6	25.77	2.06	2	2.77	141.9	149.59	0.64	0.047	9.1	4.1	20.76	1.04	37.78	7.27	0.68	10.35	11.91	20.55	1.87	27.3	29.48	6.61	22.45	16.01	31.7	2.58	2.72	179.13	162.44	0.26	0.1	0.14	0.25	1.71	6.41	0.34	14.65	12.24	73.75	69.98	0.3	0.28	0.29	4.08	73.13	11.59	13.92	3.93
Pr141	17.86	19.02	1.54	1.51	0.082	10.07	11.09	0.2	0.013	2.24	0.77	5.32	0.21	15.64	1.72	0.18	2.79	2.84	5.19	0.61	9.59	10.84	1.99	6.74	3.32	21.61	1.84	1.85	12.44	11.49	0.09	0.03	0.05	0.07	0.65	1.55	0.09	3.74	3.3	19.55	16.76	0.081	0.078	0.075	1.24	15.01	2.71	2.87	1.13
Nd146	21.13	20.62	1.79	1.68	0.18	77.19	84.11	1.06	0.069	10.96	4.14	28.63	1.1	87.81	9.4	1.06	15.09	16.17	26.75	3.6	54.98	65.14	11.1	39.02	19.53	25.42	2.18	2.17	102.13	96.33	0.53	0.17	0.27	0.39	3.8	9.33	0.52	21.63	20.09	120.27	92.66	0.46	0.45	0.42	6.63	82.38	12.46	16.38	6.19
Sm147	21.39	20.89	1.75	1.69	0.1	15.05	15.89	0.22	0.023	2.26	0.92	5.71	0.2	21.01	1.8	0.26	3.36	3.4	5.44	0.83	11.99	14.86	2.51	7.73	3.84	24.41	2.15	2.15	18.48	18.1	0.11	0.038	0.056	0.083	0.88	1.89	0.11	4.04	4.27	26.96	19.43	0.091	0.088	0.09	1.31	17.59	2.42	3.08	1.32
Yb172	28.25	28.35	2.4	2.34	0.14	3.03	3.25	0.35	0.016	1.74	0.99	5.38	0.25	10.61	2.77	0.15	2.14	2.35	6.92	0.56	12.28	12.08	2.79	5.34	4.36	33.39	3.2	3.2	4.08	3.85	0.13	0.057	0.053	0.076	0.56	3.35	0.11	5.46	4.05	20.51	14.94	0.093	0.1	0.085	0.74	13.84	2.03	3.57	0.87
Th232	31.77	31.84	2.51	2.39	0.17	5.89	6.2	0.0023	0.013	0.13	0.12	1.02	0.019	2.23	0.18	0.16	0.25	0.15	0.49	0.044	0.53	1.55	0.025	0.052	0.17	38.38	3.34	3.33	7.91	7.24	0.01	0.0026	0.026	0.065	0.5	0.49	0.1	0.88	0.88	4	1.52	0.045	0.075	0.038	0.35	3.52	0.46	0.77	0.086
U238	24.89	26.86	2.01	1.95	1.76	0.84	0.91	0.036	0.032	2.01	2.84	3.88	3.22	1.34	2.3	0.063	2.17	5.13	7.87	1.79	2.13	1.9	2.21	2.14	4.29	34.84	2.56	2.62	1.1	1.01	0.036	0.021	0.013	0.031	1.09	3.01	0.031	4.62	3.39	4.61	7.69	0.02	0.032	0.016	1.14	4.39	4.96	4.8	1.25
GLITTER!: Minimum detection limits (99% confidence).
Element	01_610A	02_610B	03_612A	04_612B	05_SL1A	06_M4A	07_M4B	08AP1	09AP2	10AP3	11AP4	12AP5	13AP6	14AP7	15AP8	16AP9	17AP10	18AP11	19AP12	20AP13	21AP14	22AP15	23AP16	24AP17	25AP18	26_610C	27_612C	28_612D	29_M4C	30_M4D	31AP19	32AP20	33AP21	34AP22	35AP23	36AP24	37AP25	38AP26	39AP27	40AP28	41AP29	42AP30	43AP31	44AP32	45AP33	46AP34	47AP35	48AP36	49AP37
Al27	0.0749	0.0708	0.0674	0.0682	0.0855	0.0625	0.0582	0.0632	0.0487	0.116	0.111	0.0676	0.0511	0.0534	0.0574	0.115	0.051	0.318	0.0479	0.0547	0.0534	0.0475	0.0488	0.432	0.063	0.076	0.0717	0.0709	0.0695	0.065	0.0616	0.0614	0.0571	0.0563	0.0597	0.0471	0.0638	0.0632	0.133	0.0541	0.0577	0.0584	0.0641	0.0572	0.152	0.0577	0.116	0.0791	0.143
Si29	41.81	40.53	37.64	37.09	44.7	32.37	32.43	36.52	28.04	66.26	61.07	39.41	30.12	31.62	33.49	66.56	28.22	176.53	27.05	28.23	28.36	26.13	25.37	224.6	32.12	39.62	38.6	37.54	35.91	33.33	31.55	31.25	30.28	31.63	34.71	24.8	34.06	33.03	72.47	28.37	30.6	30.05	33.23	32.37	80.4	30.09	64.49	42.28	73.77
P31	2.66	2.63	2.36	2.39	2.95	1.95	2.05	2.33	1.78	4.24	3.87	2.57	2.01	2.03	2.57	4.82	1.99	12.77	1.97	2.08	2.1	1.86	1.8	15.99	2.35	2.86	2.71	2.58	2.46	2.35	2.19	2.15	2.06	2.2	2.42	1.68	2.31	2.25	4.9	1.9	2.53	2.17	2.33	2.18	5.31	2.06	4.3	2.81	4.85
Ca43	17.28	17.64	16.92	16.45	19.76	13.9	14.41	14.8	11.67	27.9	24.29	14.99	11.64	13.6	12.76	25.4	11.66	68.61	10.9	12.42	11.4	11.77	11.59	101.2	12.93	15.94	14.11	14.25	14.88	14.7	13.4	12	12.22	11.86	12.16	9.47	13.76	13.13	30.92	10.77	12.52	10.85	11.84	12	28.98	10.85	23.61	15.74	27.24
La139	0.00198	<0.00000	<0.00000	0.00185	0.00157	0.0026	0.00198	0.00183	0.00097	0.00394	0.00292	0.00137	0.00144	0.00153	0.00159	0.00408	0.00201	0.00619	0.00135	0.0014	<0.00000	0.00158	<0.00000	0.0138	0.00198	0.00203	0.00242	0.00136	0.00262	0.00174	0.0026	0.00113	0.00182	0.00217	0.00165	0.00084	0.00118	0.0016	0.00497	0.001	0.00147	<0.00000	0.00226	<0.00000	<0.00000	0.00174	0.00442	0.00204	0.00249
Ce140	0.00312	0.00274	0.00128	0.0013	0.00312	0.002	0.0016	0.00222	0.00215	0.00317	0.00287	0.0027	0.00141	0.0015	0.0011	0.00401	0.00242	0.00606	0.00264	0.00237	0.00097	0.00126	0.00149	0.0156	0.00111	<0.00000	0.00235	0.00229	0.00254	0.00206	0.00113	0.00189	0.00143	0.00105	0.00224	0.00114	<0.00000	<0.00000	0.00338	0.00192	0.001	<0.00000	0.00187	0.00207	0.00267	0.00136	0.00298	<0.00000	0.00237
Pr141	0.00161	0.00112	0.00148	0.00106	0.0018	0.00134	0.00093	0.00149	0.00112	0.00184	0.00167	<0.00000	0.00116	0.00151	<0.00000	0.00191	0.00141	0.01	<0.00000	0.00113	0.00113	0.00127	0.00174	0.00644	0.00206	0.00164	0.00225	0.00155	0.00149	0.00171	0.00132	0.00203	0.00119	0.00087	0.00094	0.00067	0.00095	0.00091	0.00282	0.0008	0.00205	0.00144	0.0009	0.0015	<0.00000	0.00161	0.00177	<0.00000	0.00199
Nd146	0.0113	<0.00000	0.00603	0.0122	0.0147	0.00769	0.00754	0.00606	0.00455	0.0106	0.00964	0.017	0.00475	0.0113	0.0149	0.0156	0.00666	0.029	0.00447	0.00655	<0.00000	0.00603	0.00584	0.0375	<0.00000	0.00674	0.0114	<0.00000	0.0106	0.0115	0.00773	0.00749	<0.00000	0.00721	<0.00000	0.00788	0.00555	0.00531	0.0261	<0.00000	0.012	0.00847	0.0053	0.00721	0.0227	0.00821	<0.00000	0.00679	0.0166
Sm147	<0.00000	0.00775	0.0126	0.0127	0.0125	0.0146	0.0128	0.00726	<0.00000	0.0221	<0.00000	0.0133	0.00804	0.0121	<0.00000	0.0132	<0.00000	<0.00000	0.00533	0.0078	0.00958	0.00718	0.00492	0.0446	0.00636	<0.00000	<0.00000	0.00759	<0.00000	0.00966	0.0145	<0.00000	0.0117	0.0121	0.00915	0.00466	<0.00000	0.014	<0.00000	0.00556	0.00579	0.00816	0.0108	0.0104	0.0219	0.00967	0.0173	<0.00000	0.0195
Yb172	0.0073	0.00507	0.00671	0.00963	0.00577	0.00739	<0.00000	0.0126	0.00504	0.0144	0.00753	<0.00000	0.00524	<0.00000	0.00709	<0.00000	<0.00000	0.0318	0.00347	0.00622	0.00805	0.00467	0.0032	0.029	0.00585	<0.00000	<0.00000	0.00493	0.00668	0.00768	0.00727	0.00575	0.00655	0.00678	0.00838	0.00603	<0.00000	0.00994	<0.00000	0.00508	0.00374	0.00373	0.00903	<0.00000	0.0141	0.0036	0.0079	0.00729	0.0154
Th232	<0.00000	0.0028	0.00226	0.00187	0.00355	0.00203	<0.00000	0.00225	0.00138	0.00557	0.00356	0.00237	0.00143	0.00186	0.00193	0.00467	0.00199	<0.00000	0.00188	0.00217	0.00138	0.00155	0.00086	0.0156	0.00157	0.00198	0.00385	0.00132	0.00254	0.00238	0.00159	0.00154	0.00101	0.00104	<0.00000	0.00114	0.00113	0.00108	0.00411	0.00096	0.00172	0.00198	0.00214	0.00145	0.00374	0.0019	0.00295	0.00235	0.00524
U238	0.00313	0.0028	0.00234	0.00119	0.00285	<0.00000	0.00206	0.00202	0.00152	<0.00000	0.00262	0.00213	0.00091	0.00136	0.001	0.00421	0.00237	0.011	0.00085	0.00124	0.00176	0.00198	0.00078	<0.00000	<0.00000	0.00179	0.00123	0.0017	0.00115	0.00187	<0.00000	0.0014	0.00092	0.00164	0.00102	0.00146	0.00178	0.00139	0.00305	0.00123	0.00181	0.0009	0.00169	0.00094	0.00341	0.0015	0.00269	0.00124	0.00428
GLITTER!: Trace element concentrations normalised to chondrite.
Element	01_610A	02_610B	03_612A	04_612B	05_SL1A	06_M4A	07_M4B	08AP1	09AP2	10AP3	11AP4	12AP5	13AP6	14AP7	15AP8	16AP9	17AP10	18AP11	19AP12	20AP13	21AP14	22AP15	23AP16	24AP17	25AP18	26_610C	27_612C	28_612D	29_M4C	30_M4D	31AP19	32AP20	33AP21	34AP22	35AP23	36AP24	37AP25	38AP26	39AP27	40AP28	41AP29	42AP30	43AP31	44AP32	45AP33	46AP34	47AP35	48AP36	49AP37
Al27	0.822	0.791	0.842	0.827	0.978	0.1325	0.1404	0.00094	0.0285	0.341	0.2641	0.614	0.1178	0.00528	0.136	0.303	0.01954	3.1	0.00916	0.00588	0.01705	0.0282	0.0338	11.52	0.504	0.776	0.834	0.824	0.1552	0.1143	0.01282	3e-05	0.00242	0.041	0.01656	0.01912	0.1597	0.1655	0.255	0.01941	0.01504	0.00661	0.00552	0.00597	0.01674	0.01922	0.02218	0.372	0.00655
Si29	2.27	2.23	2.17	2.07	2.39	0.00514	0.00419	0.00125	0.00948	0.286	0.0816	0.316	0.0527	0.00303	0.0456	0.583	0.00888	1.613	0.00319	0.00286	0.00375	0.00627	0.00736	6.44	0.177	2.25	2.1	2.05	0.00422	0.00382	0.00594	0.00302	0.00357	0.0147	0.00736	0.0054	0.0459	0.068	0.138	0.00773	0.00862	0.00493	0.00452	0.00454	0.00659	0.00631	0.00955	0.318	0.00353
P31	0.179	0.188	0.0214	0.0198	0.0329	81.78	83.76	105.78	0.0256	71.89	65.74	68.93	89.39	70.57	77.02	0.62	52.67	65.21	80.57	47.72	59.93	41.8	63.09	49.27	48.75	0.179	0.0197	0.0191	85.85	81.74	0.071	0.039	0.038	0.119	100.18	49.91	0.067	72.27	68.3	76.33	120.44	0.046	0.0317	0.0332	4.56	107.25	100.91	86.75	130.94
Ca43	6.04	6.04	6.3	6.3	5.48	25.06	25.06	29.12	29.65	29.12	29.12	29.12	29.12	29.12	29.12	29.12	29.12	29.12	29.12	29.12	29.12	29.12	29.12	29.12	29.12	6.04	6.3	6.3	25.06	25.06	29.65	29.65	29.65	29.65	29.12	29.12	29.65	29.12	29.12	29.12	29.12	29.65	29.65	29.65	29.12	29.12	29.12	29.12	29.12
La139	1229.91	1187.28	99.38	95.36	89.71	2210.31	2298.04	78.35	3.67	752.48	323.03	1624.67	82.99	3667.84	689.42	45.69	646.71	872.62	1641.61	162.71	2862.42	2931.11	674.87	1854.9	1022.04	1206.92	100.2	100.75	2338.25	2068.34	21.7	10.16	13.3	19.62	125.78	542.37	21.18	1111.95	690.52	4078.06	3515.73	22.34	17.62	19.57	204.91	2516.23	487.89	675.56	235.88
Ce140	480.47	504.21	40.38	39.07	54.13	2765.02	2904.13	12.38	0.853	173.53	77.54	390.34	19.28	697.99	132.89	12.09	185.27	210.59	359.55	32.35	466.01	496.74	110.03	368.4	259.39	506.6	40.66	42.35	2749.11	2459	3.91	1.48	1.97	3.53	24.17	89.37	4.62	198.9	163.89	974.8	912.87	3.89	3.56	3.64	50.53	894.86	139.89	166.18	46.28
Pr141	3212.79	3422.78	277.78	271.6	14.29	1806.56	1986.27	35	1.97	394.05	134.17	931.05	36	2707.27	296.16	29.47	472.1	475.39	865.11	100.72	1569.74	1758.2	319.82	1071.15	523.84	3372.06	283.46	281.89	1882.86	1720.36	13.19	4.14	7.12	9.89	92.72	217.03	12.25	513.48	448.6	2627.88	2226.72	10.5	10.01	9.53	156.86	1890.89	336.17	353.22	137.63
Nd146	610	595.57	51.43	48.12	4.77	2218.44	2408.56	29.91	1.661	307.17	114.9	795.21	29.94	2399.18	254.28	27.11	400.1	423.37	694.51	92.16	1395	1632.79	274.95	952.87	471.53	605.92	51	50.31	2341.86	2179.63	11.61	3.56	5.8	8.2	80.23	194.63	10.45	439.66	402.94	2381.93	1810.65	8.83	8.4	7.86	122.71	1509.67	224.49	292.36	109.02
Sm147	2024.24	1978.72	164.6	159.03	8.19	1420.4	1494.26	19.55	1.152	203.66	80.7	521.39	16.81	1896.12	159.99	17.95	293.78	290.76	467.62	70.06	1011.84	1239.28	206.88	625.32	308.94	1947.55	168.27	166.6	1422.59	1376.56	7.62	2.24	3.51	5.4	62.62	132.67	6.83	277.68	289.5	1812.93	1289.23	5.51	5.27	5.29	81.32	1099.83	145.47	186.73	78.68
Yb172	1858.08	1867.31	157.85	153.51	8.4	198.42	211.92	22.18	0.642	109.1	61.35	338.76	14.9	655.58	169.24	7.45	127.56	137.29	403.17	32.13	697.47	676.34	153.93	289.18	234.33	1768.65	166.78	164.5	206.62	192.18	6.35	2.57	2.34	3.39	25.77	153.36	4.54	243.03	177.47	888.83	638.12	3.8	4.05	3.34	29.4	553.05	78.96	138.58	33.19
Th232	11333.5	11385.2	898.33	855.93	60.91	2098.97	2202.34	0.336	4.11	40.75	40.82	348.09	5.64	750.52	58.04	51.4	79.99	46.05	152.79	13.35	163.21	469.08	7.22	12.94	50.43	11004.8	942	926.64	2171.26	1956.91	2.52	0.455	6.49	16.43	125.51	120.86	24.77	210.99	208.19	938.97	350.99	10.04	16.77	8.22	76.11	763.37	96.61	162.44	17.54
U238	38045.9	41126.8	3072.03	2985.46	2687.73	1277.85	1378.52	51.45	44.61	2991.01	4208.36	5717.57	4709.45	1931.48	3301.78	78.09	3035.76	7108.61	10788.3	2420.97	2843.04	2500.77	2877.37	2745.51	5456.02	43680.7	3165.44	3199.32	1317.77	1200.05	41.07	23.34	13.76	33.71	1213.06	3295.38	31.97	4921.48	3566.65	4783.77	7877.8	19.32	31.48	14.57	1109.37	4227.1	4702.34	4503.93	1160.35
[truncated: 6 more columns]

## Sheet: S2_Unknown Standards-Rel. Error
	Element	unknown [NIST-SRM612]	NIST-SRM612 [GeoREM]	rel. Error [%]		Element	Unknown [MAPS-4]	MASP-4 [GeoREM]	rel. Error [%]
	La139	35	34.65	1		La139	843.38	854	1.25922
	Ce140	37.39	37.25	0.374432		Ce140	2779.25	2730	1.77206
	Pr141	37.21	37.31	0.268745		Pr141	272.12	259	4.8214
	Nd146	34.21	34.96	2.19234		Nd146	1712.49	1720	0.438543
	Sm147	36.74	37.15	1.11595		Sm147	345.17	344	0.338963
	Yb172	38.07	39.84	4.64933		Yb172	52.56	51.9	1.25571
	Th232	36.38	37.79	3.87576		Th232	93.6	91	1
	U238	36.42	37.38	2.63591		U238	16.82	16.2	1

## Sheet: S3_Shale_Standards
	All Values are Reported in PPM					Element	08AP1	09AP2	10AP3	11AP4	12AP5	13AP6	14AP7	15AP8	16AP9	17AP10	18AP11	19AP12	20AP13	21AP14	22AP15	23AP16	24AP17	25AP18	31AP19	32AP20	33AP21	34AP22	35AP23	36AP24	37AP25	38AP26	39AP27	40AP28	41AP29	42AP30	43AP31	44AP32	45AP33	46AP34	47AP35	48AP36	49AP37	50AP38
	Rare Earth Element	World Shale Average	Post Archean Australian Shale	Upper Continental Crust		La139	28.75	1.324	276.16	118.55	596.25	30.46	1346.1	253.02	16.77	237.34	320.25	602.47	59.71	1050.51	1075.72	247.68	680.75	375.09	7.82	3.66	4.79	7.07	46.16	199.05	7.63	408.08	253.42	1496.65	1290.27	8.05	6.35	7.05	75.2	923.46	179.06	247.93	86.57	6.34
	La	41	38.1	30		Ce140	11.85	0.802	166.07	74.21	373.55	18.45	667.97	127.17	11.57	177.3	201.53	344.09	30.95	445.97	475.38	105.3	352.55	248.24	3.68	1.388	1.85	3.31	23.13	85.53	4.34	190.35	156.84	932.88	873.62	3.66	3.34	3.42	48.36	856.38	133.88	159.03	44.29	3.13
	Ce	83	79.6	64		Pr141	4.79	0.265	53.99	18.38	127.55	4.93	370.9	40.57	4.04	64.68	65.13	118.52	13.8	215.05	240.87	43.82	146.75	71.77	1.775	0.558	0.958	1.33	12.7	29.73	1.648	70.35	61.46	360.02	305.06	1.413	1.347	1.282	21.49	259.05	46.06	48.39	18.86	1.317
	Pr	10.1	8.83	7.1		Nd146	21.27	1.16	218.4	81.7	565.39	21.29	1705.82	180.79	19.27	284.47	301.02	493.79	65.53	991.85	1160.91	195.49	677.49	335.26	8.1	2.48	4.05	5.72	57.04	138.38	7.3	312.6	286.49	1693.55	1287.37	6.17	5.86	5.49	87.25	1073.37	159.61	207.87	77.51	5.62
	Nd	38	33.9	26		Sm147	4.52	0.261	47.04	18.64	120.44	3.88	438	36.96	4.15	67.86	67.17	108.02	16.18	233.74	286.27	47.79	144.45	71.37	1.73	0.509	0.796	1.225	14.46	30.65	1.55	64.14	66.88	418.79	297.81	1.251	1.195	1.199	18.79	254.06	33.6	43.13	18.17	1.002
	Sm	7.5	5.55	4.5		Yb172	5.5	0.156	27.06	15.22	84.01	3.7	162.58	41.97	1.85	31.64	34.05	99.99	7.97	172.97	167.73	38.17	71.72	58.11	1.55	0.627	0.569	0.826	6.39	38.03	1.11	60.27	44.01	220.43	158.25	0.925	0.986	0.812	7.29	137.16	19.58	34.37	8.23	0.67
	Eu	1.61	1.08	0.88
	Gd	6.35	4.66	3.8			WSA Normalized
	Tb	1.23	0.774	0.64		Element	08AP1	09AP2	10AP3	11AP4	12AP5	13AP6	14AP7	15AP8	16AP9	17AP10	18AP11	19AP12	20AP13	21AP14	22AP15	23AP16	24AP17	25AP18	31AP19	32AP20	33AP21	34AP22	35AP23	36AP24	37AP25	38AP26	39AP27	40AP28	41AP29	42AP30	43AP31	44AP32	45AP33	46AP34	47AP35	48AP36	49AP37	50AP38
	Dy	5.5	4.68	3.5		La139	0.70122	0.0322927	6.73561	2.89146	14.5427	0.742927	32.8317	6.17122	0.409024	5.78878	7.81098	14.6944	1.45634	25.6222	26.2371	6.04098	16.6037	9.14854	0.190732	0.0892683	0.116829	0.172439	1.12585	4.85488	0.186098	9.95317	6.18098	36.5037	31.47	0.196341	0.154878	0.171951	1.83415	22.5234	4.36732	6.04707	2.11146	0.154634
	Ho	1.34	0.991	0.8		Ce140	0.142771	0.00966265	2.00084	0.894096	4.5006	0.222289	8.04783	1.53217	0.139398	2.13614	2.42807	4.14566	0.372892	5.37313	5.72747	1.26867	4.24759	2.99084	0.0443373	0.0167229	0.0222892	0.0398795	0.278675	1.03048	0.0522892	2.29337	1.88964	11.2395	10.5255	0.0440964	0.040241	0.0412048	0.582651	10.3178	1.61301	1.91602	0.533614	0.0377108
	Er	3.75	2.85	2.3		Pr141	0.474257	0.0262376	5.34554	1.8198	12.6287	0.488119	36.7228	4.01683	0.4	6.40396	6.44851	11.7347	1.36634	21.2921	23.8485	4.33861	14.5297	7.10594	0.175743	0.0552475	0.0948515	0.131683	1.25743	2.94356	0.163168	6.96535	6.08515	35.6455	30.204	0.139901	0.133366	0.126931	2.12772	25.6485	4.5604	4.79109	1.86733	0.130396
	Tm	0.63	0.405	0.33		Nd146	0.559737	0.0305263	5.74737	2.15	14.8787	0.560263	44.89	4.75763	0.507105	7.48605	7.92158	12.9945	1.72447	26.1013	30.5503	5.14447	17.8287	8.82263	0.213158	0.0652632	0.106579	0.150526	1.50105	3.64158	0.192105	8.22632	7.53921	44.5671	33.8782	0.162368	0.154211	0.144474	2.29605	28.2466	4.20026	5.47026	2.03974	0.147895
	Yb	3.53	2.82	2.2		Sm147	0.602667	0.0348	6.272	2.48533	16.0587	0.517333	58.4	4.928	0.553333	9.048	8.956	14.4027	2.15733	31.1653	38.1693	6.372	19.26	9.516	0.230667	0.0678667	0.106133	0.163333	1.928	4.08667	0.206667	8.552	8.91733	55.8387	39.708	0.1668	0.159333	0.159867	2.50533	33.8747	4.48	5.75067	2.42267	0.1336
	Lu	0.61	0.433	0.32		Yb172	1.55807	0.0441926	7.66572	4.31161	23.7989	1.04816	46.0567	11.8895	0.524079	8.96317	9.64589	28.3258	2.25779	49	47.5156	10.813	20.3173	16.4618	0.439093	0.17762	0.16119	0.233994	1.8102	10.7734	0.314448	17.0737	12.4674	62.4448	44.83	0.26204	0.27932	0.230028	2.06516	38.8555	5.54674	9.73654	2.33144	0.189802
							Post Archean Australian Shale
						Element	08AP1	09AP2	10AP3	11AP4	12AP5	13AP6	14AP7	15AP8	16AP9	17AP10	18AP11	19AP12	20AP13	21AP14	22AP15	23AP16	24AP17	25AP18	31AP19	32AP20	33AP21	34AP22	35AP23	36AP24	37AP25	38AP26	39AP27	40AP28	41AP29	42AP30	43AP31	44AP32	45AP33	46AP34	47AP35	48AP36	49AP37	50AP38
						La139	0.754593	0.0347507	7.24829	3.11155	15.6496	0.799475	35.3307	6.64094	0.440157	6.2294	8.40551	15.8129	1.56719	27.5724	28.2341	6.50079	17.8675	9.84488	0.205249	0.096063	0.125722	0.185564	1.21155	5.22441	0.200262	10.7108	6.65144	39.2822	33.8654	0.211286	0.166667	0.185039	1.97375	24.2378	4.69974	6.50735	2.27218	0.166404
						Ce140	0.148869	0.0100754	2.08631	0.932286	4.69284	0.231784	8.39158	1.59761	0.145352	2.22739	2.53178	4.32274	0.388819	5.60264	5.97211	1.32286	4.42902	3.11859	0.0462312	0.0174372	0.0232412	0.0415829	0.290578	1.0745	0.0545226	2.39133	1.97035	11.7196	10.9751	0.0459799	0.0419598	0.0429648	0.607538	10.7585	1.68191	1.99786	0.556407	0.0393216
						Pr141	0.542469	0.0300113	6.11438	2.08154	14.4451	0.558324	42.0045	4.59456	0.457531	7.32503	7.37599	13.4224	1.56285	24.3545	27.2786	4.96263	16.6195	8.12797	0.201019	0.0631937	0.108494	0.150623	1.43828	3.36693	0.186636	7.96716	6.96036	40.7724	34.5481	0.160023	0.152548	0.145187	2.43375	29.3375	5.21631	5.48018	2.1359	0.149151
						Nd146	0.627434	0.0342183	6.44248	2.41003	16.6782	0.628024	50.3192	5.33304	0.568437	8.39145	8.87965	14.5661	1.93304	29.2581	34.2451	5.76667	19.985	9.88968	0.238938	0.0731563	0.119469	0.168732	1.6826	4.08201	0.215339	9.22124	8.45103	49.9572	37.9755	0.182006	0.172861	0.161947	2.57375	31.6628	4.70826	6.13186	2.28643	0.165782
						Sm147	0.814414	0.047027	8.47568	3.35856	21.7009	0.699099	78.9189	6.65946	0.747748	12.227	12.1027	19.4631	2.91532	42.1153	51.5802	8.61081	26.027	12.8595	0.311712	0.0917117	0.143423	0.220721	2.60541	5.52252	0.279279	11.5568	12.0505	75.4577	53.6595	0.225405	0.215315	0.216036	3.38559	45.7766	6.05405	7.77117	3.27387	0.180541
						Yb172	1.95035	0.0553191	9.59574	5.39716	29.7908	1.31206	57.6525	14.883	0.656028	11.2199	12.0745	35.4574	2.82624	61.3369	59.4787	13.5355	25.4326	20.6064	0.549645	0.22234	0.201773	0.292908	2.26596	13.4858	0.393617	21.3723	15.6064	78.1667	56.117	0.328014	0.349645	0.287943	2.58511	48.6383	6.94326	12.1879	2.91844	0.237589

## Sheet: S4_EMP-EDX_Results
	Comment	F	MgO	CaO	FeO	P2O5	Al2O3	Y2O3	K2O	Cl	SrO	CO2	Total
	AP01	3.143	0.209	51.896	0.016	39.77	0	0	0	0	0	0	93.711
	AP01_Spot2	3.194	0.198	51.283	0.036	35.656	0	0	0	0	0	0	89.022
	AP01_Spot3	3.527	0.133	53.862	0.016	38.988	0	0	0	0	0	0	95.041
	Ap03_spot	5.154	0.774	50.481	1.002	30.33	0.724	0.099	0.46	0.014	0.337	0	87.202
	Ap03_spot2	3.832	1.256	46.211	3.354	23.735	1.098	0.041	0.828	0.006	0.166	0	78.913
	AP03_spot3	4.159	0.659	51.226	0.525	28.403	0.448	0.108	0.187	0.011	0.503	0	84.476
	AP03_spot4	4.398	0.769	53.281	0.104	30.551	0.05	0	0	0.028	0.467	0	87.79
	AP03_spot5	4.494	0.699	53.346	0	29.916	0	0	0	0	0	0	86.563
	AP03_spot6	4.104	0.609	52.291	0.139	27.007	0	0	0	0	0	0	82.422
	AP03_spot7	3.645	0.564	52.164	0.143	27.094	0	0	0	0	0	0	82.075
	AP03_spot8	4.415	0.787	51.358	0.04	30.996	0	0	0	0	0	0	85.737
	AP04_spot2	4.266	0.779	47.075	1.053	24.453	0	0	0	0	0	0	75.83
	Ap04_spot2	4.186	1.097	48.659	0.963	27.984	0	0	0	0	0	0	81.126
	AP05_Spot1	4.106	0.852	47.12	0.902	23.327	0	0	0	0	0	0	74.578
	AP05_Spot2	4.358	0.465	48.784	0.805	25.004	0	0	0	0	0	0	77.581
	AP06_2	4.536	0.683	48.309	0.241	26.038	0	0	0	0	0	0	77.897
	AP06_Spot1	4.256	0.588	42.735	0.239	25.333	0	0	0	0	0	0	71.359
	AP07_Spot1	3.908	0.144	45.334	0.132	23.098	0	0	0	0	0	0	70.971
	AP08_1	3.991	0.49	49.298	0.516	23.111	0	0	0	0	0	0	75.726
	AP08_2	4.419	0.543	50.788	0	27.047	0	0	0	0	0	0	80.936
	AP09_1	4.207	0.42	45.458	0.13	27.963	0	0	0	0	0	0	76.407
	AP09_2	4.274	0.485	43.211	0.439	26.955	0	0	0	0	0	0	73.564
	AP09_3	3.884	0.454	50.243	0.571	27.807	0	0	0	0	0	0	81.324
	AP10_1	4.175	0.342	52.24	0.626	25.838	0	0	0	0	0	0	81.463
	AP11_1	4.175	0.598	47.967	1.422	27.094	0	0	0	0	0	0	79.498
	AP12_1	3.63	0.073	20.276	0.123	20.573	0	0	0	0	0	0	43.147
	AP12_2	4.778	0.266	50.575	0.038	28.008	0	0	0	0	0	0	81.653
	AP13_1	3.516	0.231	54.28	0.289	36.843	0	0	0	0	0	0	93.679
	AP13_2	3.707	0.312	54.081	0.486	38.36	0	0	0	0	0	0	95.385
	AP14_1	4.298	0.135	51.271	0.05	29.822	0	0	0	0	0	0	83.766
	AP14_2	4.677	0.167	52.69	0	32.001	0	0	0	0	0	0	87.566
	AP15_1	4.436	0.204	51.66	0.422	29.92	0	0	0	0	0	0	84.774
	AP16_1	4.138	0.26	52.676	0.07	31.831	0	0	0	0	0	0	87.233
	AP16_2	4.639	0.253	53.222	0.117	31.982	0	0	0	0	0	0	88.26
	AP17_1	0.308	7.796	0.502	18.633	0.035	0	0	0	0	0	0	27.144
	AP18_1	4.608	0.8	45.79	2.572	25.554	0	0	0	0	0	0	77.384
	AP18_2	4.296	0.787	48.086	1.536	25.719	0	0	0	0	0	0	78.615
	AP22_1	0.138	0.169	3.467	0	0.017	0	0	0	0	0	0	3.733
	AP22_2	0.137	0.61	55.717	0	0.003	0	0	0	0	0	0	56.409
	AP23_1	3.186	0.208	52.748	0.028	38.372	0	0	0	0	0	0	93.201
	AP23_2	3.705	0.287	52.866	0.046	40.16	0	0	0	0	0	0	95.504
	AP24_1	4.939	0.385	50.833	0.503	30.17	0	0	0	0	0	0	84.75
	Ap24_2	4.847	0.304	52.343	0.173	29.997	0	0	0	0	0	0	85.623
	AP26_1	4.701	0.638	49.35	0.171	28.109	0	0	0	0	0	0	80.99
	AP27_1	4.441	0.382	51.421	0.192	26.693	0	0	0	0	0	0	81.259
	AP28_1	4.435	0.243	52.213	0	31.229	0	0	0	0	0	0	86.253
	AP29_1	4.398	0.26	51.795	0.062	30.883	0	0	0	0	0	0	85.546
	AP33_1	4.207	0.189	52.852	0	32.763	0	0	0	0	0	0	88.24
	AP34_!	4.063	0.284	51.702	0.179	30.592	0	0	0	0	0	0	85.109
	AP34_2	4.105	0.29	52.854	0.026	30.395	0	0	0	0	0	0	85.942
	AP35_1	5.081	0.34	53.855	0	32.186	0	0	0	0	0	0	89.323
	AP36_1	5.452	0.469	51.791	0.284	30.101	0	0	0	0	0	0	85.801
	AP37_1	3.03	0.304	53.714	0.01	38.855	0	0	0	0	0	0	94.637
	Carbonat (AP20)	0	0.579	56.659	0	0.011	0	0	0	0	0	42.751	100
	SPI#04Apatite	3.587	0.006	51.341	0.024	33.828	0.002	0	0.008	0	0.446	0	87.732
	SPI#04Apatite	3.603	0.014	55.583	0.005	42.31	0	0	0	0	0.419	0	100.417
	SPI#04Apatite	3.662	0	56.138	0.054	42.553	0.01	0.061	0	0.001	0.426	0	101.363
	SPI#04Apatite	3.335	0.039	55.294	0.086	35.387	0	0	0	0	0	0	92.737
	SPI#04Apatiteaftercalib.	3.412	0.01	54.694	0.049	40.9	0	0	0	0	0	0	97.628
	SPI#04Apatiteaftercalib.	3.916	0.017	56.399	0.047	41.851	0	0	0	0	0	0	100.581
	SPI#04Apatitecheck	3.53	0.008	55.932	0.08	38.433	0	0	0	0	0	0	96.497

## Sheet: S5_XRF
	samples											standard
Sample	DC3-20A	DC3-21HG_Io	DC3-21A	DC3-21C	DC3-21D	DC3-21G	DC3-21H	DC3-21K	DC3-21N	DC3-21Q		ML-2	ML-2 [std]	Rel. Error
SiO2 (%)	0	0.558	0.506	1.055	0.743	0.638	0.903	0.609	0.873	0.528		2.757	2.863	3.70241
TiO2 (%)	0.01	0.013	0.015	0.02	0.017	0.016	0.017	0.015	0.016	0.012		0.023	–	–
Al2O3 (%)	0.006	0.157	0.152	0.299	0.199	0.187	0.244	0.181	0.186	0.12		0.409	0.446	8.29596
Fe2O3 (%)	0.073	0.175	0.152	0.258	0.207	0.192	0.199	0.208	0.293	0.125		0.122	0.14	12.8571
MnO (%)	0.014	0.019	0.02	0.015	0.017	0.019	0.016	0.015	0.021	0.012		0.023	0.023	0
MgO (%)	0.64	0.796	0.763	0.819	0.78	0.783	0.776	0.722	0.825	0.908		1.416	1.388	2.01729
CaO (%)	55.34	54.0262	54.2609	53.7199	54.133	54.1894	53.9899	54.1985	53.8086	54.2216		52.5351	52.5	0.066819
Na2O (%)	<0.05	<0.05	<0.05	<0.05	<0.05	<0.05	0.082	<0.05	<0.05	<0.05		<0.05	–	–
K2O (%)	0.02	0.056	0.042	0.083	0.069	0.058	0.072	0.059	0.082	0.038		0.102	0.105	2.85714
P2O5 (%)	0.041	0.099	0.092	0.131	0.093	0.101	0.108	0.103	0.184	0.086		0.044	0.047	6.38298
LOI (%)	42.81	43.13	43.04	42.79	42.97	42.95	42.93	42.95	42.86	43.2		41.89	41.89	–
Sum (%)	98.954	99.0292	99.0429	99.1899	99.228	99.1334	99.3369	99.0605	99.1486	99.2506		99.3211	99.402	–
Ba (PPM)	<20	<20	<20	<20	<20	<20	<20	<20	<20	<20		<20
Ce (PPM)	<20	<20	<20	<20	<20	<20	<20	<20	<20	<20		<20
Cr (PPM)	<20	<20	20.9	21.4	21	<20	26.5	<20	22.9	<20		<20
Cu (PPM)	<20	<20	<20	<20	<20	<20	<20	<20	<20	<20		<20
Ga (PPM)	<20	<20	<20	<20	<20	<20	<20	<20	<20	<20		<20
Hf (PPM)	<20	<20	<20	<20	<20	<20	<20	<20	<20	<20		<20
Nb (PPM)	<20	<20	<20	<20	<20	<20	<20	<20	<20	<20		<20
Ni (PPM)	<20	<20	<20	<20	<20	<20	<20	<20	<20	<20		<20
Pb (PPM)	<20	<20	<20	<20	<20	<20	<20	<20	<20	<20		<20
Rb (PPM)	<10	<10	<10	<10	<10	<10	<10	<10	<10	<10		<10
Sr (PPM)	316.8	421.8	437.4	467.8	488.7	473.6	448.4	519.2	479.8	418.5		1010.3
Th (PPM)	<20	<20	<20	<20	<20	<20	<20	<20	<20	<20		<20
U (PPM)	<20	<20	<20	<20	<20	<20	<20	<20	<20	<20		<20
V (PPM)	<20	<20	<20	<20	<20	27.9	<20	<20	<20	<20		<20
Y (PPM)	<20	<20	<20	<20	<20	<20	<20	<20	21.7	<20		<20
Zn (PPM)	<20	<20	<20	<20	<20	<20	<20	<20	<20	<20		<20
Zr (PPM)	<30	<30	30.9	<30	<30	<30	<30	42.5	<30	<30		<30
Average gamma-ray data [CPS] for 60cm window at sample location	2.93	3.5	3.6	4.13	2.77	3.9	3.43	3.03	4.8	2.83
